# Supplementary material for: Comparison of Outcomes of Active Surveillance in Intermediate-Risk Versus Low-Risk Localised Prostate Cancer Patients: A Systematic Review and Meta-Analysis
Source: J Clin Med. 2023 Apr 6;12(7):2732. doi: 10.3390/jcm12072732 (PMC10094761; doi:10.3390/jcm12072732)
Supplement: Supplementary file 1 [file jcm-12-02732-s001.zip]

Archive with 1 entries (1 files):
- jcm-2219876-supplementary.pdf
